# Supplementary material for: Deep-Channel uses deep neural networks to detect single-molecule events from patch-clamp data
Source: Commun Biol. 2020 Jan 7;3:3. doi: 10.1038/s42003-019-0729-3 (PMC6946689; doi:10.1038/s42003-019-0729-3)
Supplement: Supplementary file 4 — Supplementary Data 1 [file 42003_2019_729_MOESM4_ESM.xlsx]

## Sheet: Sheet1
Figure S1
a (i) Single channel - accuracy		a (ii) single channel - loss		b (i) multi-channel accuracy		b (ii) multi-channel loss
val	train	val	train	val	train	val	train
0.9232	0.8922	0.2104	0.3468	0.989254	0.987661	0.0312289	0.0354227
0.9456	0.9344	0.1726	0.286	0.990851	0.989667	0.0285541	0.0286936
0.9723	0.9654	0.1462	0.1595	0.99121	0.99011	0.0263743	0.0272319
0.9802	0.9765	0.1236	0.1388	0.991694	0.990518	0.0240201	0.0260297
0.9846	0.9824	0.0864	0.1204	0.99193	0.990823	0.0237271	0.0251441
0.9947	0.9922	0.0646	0.0846	0.992014	0.991057	0.0226096	0.0244857
0.9955	0.9933	0.0438	0.0643	0.992121	0.991258	0.0222956	0.0238758
0.9958	0.994	0.0291	0.0489	0.992292	0.991363	0.0218152	0.0234837
0.996	0.9946	0.0202	0.0466	0.99237	0.991498	0.0210558	0.0231232
0.9961	0.9948	0.02	0.0464	0.992414	0.991526	0.0208827	0.022856
0.9962	0.995	0.0198	0.0464	0.992451	0.991547	0.0202825	0.0228214
0.9963	0.9952	0.0198	0.0464	0.992491	0.991522	0.0199748	0.0228633
0.9963	0.9953	0.0198	0.0464	0.992489	0.991558	0.0199733	0.0228277
0.9964	0.9953	0.0198	0.0464	0.992486	0.991533	0.0199762	0.0228323
0.9964	0.9953	0.0198	0.0464	0.992482	0.991555	0.0199757	0.0228361
0.9964	0.9953	0.0198	0.0464	0.99248	0.991537	0.0199748	0.0228459
0.9964	0.9953	0.0198	0.0464	0.992481	0.991543	0.0199671	0.0228277
0.9964	0.9953	0.0198	0.0464	0.992482	0.991557	0.0199698	0.0228416
0.9964	0.9953	0.0198	0.0464	0.992473	0.991559	0.0199732	0.0228206
0.9964	0.9953	0.0198	0.0464	0.992479	0.99156	0.0199645	0.022817
0.9964	0.9953	0.0198	0.0464	0.992482	0.991566	0.0199574	0.0228061
0.9964	0.9953	0.0198	0.0464	0.992481	0.99152	0.0199701	0.0228391
0.9964	0.9953	0.0198	0.0464	0.992476	0.991531	0.0199668	0.0228459
0.9964	0.9953	0.0198	0.0464	0.992476	0.99153	0.0199747	0.0228303
0.9964	0.9953	0.0198	0.0464	0.992478	0.991532	0.0199622	0.0228157
0.9964	0.9953	0.0198	0.0464	0.99248	0.991552	0.0199663	0.0228106
0.9964	0.9953	0.0198	0.0464	0.99248	0.991544	0.0199658	0.0228211
0.9964	0.9953	0.0198	0.0464	0.992482	0.991537	0.0199654	0.0228073
0.9964	0.9953	0.0198	0.0464	0.992484	0.991558	0.0199667	0.022856
0.9964	0.9953	0.0198	0.0464	0.992478	0.991546	0.0199698	0.0228116
0.9964	0.9953	0.0198	0.0464	0.99248	0.991516	0.0199768	0.0228927
0.9964	0.9953	0.0198	0.0464	0.992473	0.991564	0.0199741	0.02282
0.9964	0.9953	0.0198	0.0464	0.992485	0.991543	0.0199702	0.0228322
0.9964	0.9953	0.0198	0.0464	0.992483	0.991544	0.0199639	0.0228553
0.9964	0.9953	0.0198	0.0464	0.992477	0.991534	0.019972	0.0228311
0.9964	0.9953	0.0198	0.0464	0.992483	0.99154	0.0199579	0.0228183
0.9964	0.9953	0.0198	0.0464	0.992477	0.991553	0.0199663	0.0227849
0.9964	0.9953	0.0198	0.0464	0.992479	0.99153	0.019971	0.0228373
0.9964	0.9953	0.0198	0.0464	0.992478	0.991518	0.0199688	0.0228517
0.9964	0.9953	0.0198	0.0464	0.992479	0.991554	0.0199676	0.0228365
0.9964	0.9953	0.0198	0.0464	0.992478	0.991547	0.0199713	0.0228115
0.9964	0.9953	0.0198	0.0464	0.992476	0.991513	0.0199652	0.0228249
0.9964	0.9953	0.0198	0.0464	0.992488	0.991525	0.019962	0.0228361
0.9964	0.9953	0.0198	0.0464	0.992473	0.991548	0.0199759	0.0228277
0.9964	0.9953	0.0198	0.0464	0.992482	0.991523	0.0199689	0.0228303
0.9964	0.9953	0.0198	0.0464	0.99248	0.991532	0.0199665	0.0228681
0.9964	0.9953	0.0198	0.0464	0.992482	0.991548	0.0199718	0.0228364
0.9964	0.9953	0.0198	0.0464	0.992484	0.991522	0.0199649	0.0228325
0.9964	0.9953	0.0198	0.0464	0.992483	0.991531	0.0199621	0.0228516
0.9964	0.9953	0.0198	0.0464	0.992475	0.99153	0.0199718	0.0228368
